# Supplementary material for: Mismatch repair protein MLH1 suppresses replicative stress in BRCA2-deficient breast tumors
Source: J Clin Invest. 2024 Jan 25;134(7):e173718. doi: 10.1172/JCI173718 (PMC10977984; doi:10.1172/JCI173718)
Supplement: Supporting data values [file jci-134-173718-s071.xlsx]

## Sheet: Fig 1C
			Normalized fold expression
			Mlh1				Mlh3				Msh2
			Replicates				Replicates				Replicates
	Clones		#1	#2	#3		#1	#2	#3		#1	#2	#3
Brca2ko/ko-r	#1		19.1186	20.3698	21.138		24.1712	19.2888	26.2053		10.2158	12.7372	7.28918
	#2		14.4402	14.7209	18.2353		16.8923	13.7722	17.8596		9.92714	12.1521	7.09663
	#3		16.3967	19.5399	16.2416		19.6282	15.7417	23.6606		10.3613	13.5866	6.55577
	#4		13.163	14.7729	12.9363		22.0034	17.3582	21.033		10.5994	13.7179	6.72961
	#5		16.4823	20.253	17.4618		18.9265	16.7689	20.7227		10.2022	16.0629	7.61772
Brca2cko/ko-mi	#1		1	1	1		1	1	1		1	1	1
	#2		1.93715	2.57329	2.17643		3.7242	2.73432	5.27467		1.64385	1.4528	2.02557

## Sheet: Fig 1E
	Normalized cell viability				Normalized cell viability				Normalized cell viability				Normalized cell viability
	Brca2ko/ko-r#1				Brca2ko/ko-r#2				Brca2ko/ko-r#3				Brca2cko/ko-mi
Replicates	Control siRNA	Mlh1 siRNA	Msh2 siRNA		Control siRNA	Mlh1 siRNA	Msh2 siRNA		Control siRNA	Mlh1 siRNA	Msh2 siRNA		Control siRNA	Mlh1 siRNA	Msh2 siRNA
#1	1	0.380952	1.19048		1	0.3	0.828571		1	0.630769	1.15385		1	1	1.05
#2	1	0.5625	1		1	0.53125	0.875		1	0.608108	0.702703		1	0.875472	0.924528
#3	1	0.477778	1.08889		1	0.6	0.828571		1	0.613333	0.853333		1	0.934653	0.984158

## Sheet: Fig 1G
	% Rescue
Replicates	Vector	Mlh1 cDNA
Exp#1	0	22.5
Exp#2	0	10.3333
Exp#3	0	16.9811

## Sheet: Fig 1H
Breast (TCGA, Nature)
Overall Survival (Months)	MLH1 low	MLH1 high
0	0
0	0
0	0
0	0
0.07	0
0.1	0
0.23	0
0.33	0
0.49	0
0.99	0
1.71	0
1.77	0
4.37	0
5.59	0
5.85	0
6.01	0
6.08	0
6.41	0
6.47	0
7.56	0
7.89	1
7.92	0
7.95	0
7.98	0
8.77	0
9.59	0
9.96	0
9.99	0
9.99	0
10.15	0
11.37	0
11.99	0
12.22	0
12.25	0
12.32	0
13.01	0
13.01	0
13.01	0
13.9	0
14.78	0
16.39	0
16.92	0
17.51	0
17.91	0
17.97	1
18.04	0
18.3	1
18.56	0
18.69	0
19.42	0
19.91	0
20.07	1
21.13	0
22.01	0
22.74	0
23.03	0
23.06	0
24.58	0
24.84	0
25.2	0
25.43	0
26.48	0
26.65	1
27.76	0
28.98	1
30.33	0
30.98	1
30.98	0
31.67	0
34.53	0
37.75	0
37.78	0
37.98	0
39	0
40.05	0
41.23	0
41.56	0
42.32	0
43.01	0
43.14	0
43.34	0
44.35	0
44.81	1
48.2	0
48.33	0
48.79	0
49.02	0
51.65	0
53.98	0
54.05	0
56.08	0
59.99	0
61.8	0
63.08	1
63.97	0
64.49	0
65.64	1
75.5	0
78.59	0
84.54	1
90.75	1
93.64	0
96.04	0
102.47	0
140.75	0
143.25	0
149.46	0
161.91	0
176.86	0
188.85	0
211.39	0
0		0
0		0
0		0
0		0
0		0
0		0
0		0
0		0
0		0
0.07		0
0.16		0
0.33		0
0.33		0
0.33		0
0.33		0
0.99		0
5.91		0
8.54		0
8.81		0
8.97		0
9.76		0
10.35		0
10.84		0
10.87		0
11.89		0
11.99		0
11.99		0
12.22		0
13.01		0
14.36		0
14.42		0
15.01		0
15.05		0
15.15		0
15.8		0
16.99		0
18.04		0
18.04		0
18.33		0
18.76		1
19.94		0
25		0
27.5		0
27.99		0
28.32		0
28.42		0
29.7		0
30.26		1
33.05		0
35.02		0
35.48		0
37.03		1
37.49		1
37.49		0
37.72		1
38.44		0
38.51		0
40.38		0
41.04		0
41.76		0
41.92		0
42.25		1
42.88		0
43.5		0
44.75		0
45.54		0
46.56		0
48.33		0
49.28		0
50.66		1
51.35		1
52.7		0
55.82		1
56.77		0
68.9		1
75.5		0
77.5		0
82.79		1
83.81		1
102.7		1

## Sheet: Fig 1I
	Breast (TCGA, Combined)
Overall Survival (Months)	BRCA2 Low; MLH1 low	BRCA2 Low; MLH1 high
0	0
0.33	0
1.71	0
4.4	0
5.85	0
8.38	1
8.97	0
9.99	1
9.99	0
11.99	0
13.01	0
17.28	0
17.51	0
17.94	0
18.33	1
18.96	0
21.68	0
23.06	0
24.7	0
29.96	0
35.28	0
35.64	0
39.13	0
42.97	0
47.21	0
48.42	0
49.9	0
52.92	0
61.63	0
63.04	0
68.4	0
69.91	0
74.08	0
80.22	0
81.37	0
84.53	1
92.41	0
97.6	0
111.99	1
129.47	1
129.99	0
161.93	0
263.07	0
0		0
0		0
11.76		0
12.65		0
16.46		0
19.02		0
19.55		0
20.37		0
22.8		0
25		0
28.25		1
33.71		0
35.45		0
38.27		0
42.25		1
44.78		0
51.35		1
53.02		0
55.58		0
61.89		1
72.17		0
72.5		1
81.77		0
82.79		1
93.82		0
95.93		0
98.92		0
102.69		1
121.85		0
0	0
1.71	0
4.37	0
5.85	0
7.89	1
8.97	0
9.99	1
9.99	0
10.15	0
11.99	0
12.25	0
14.62	0
17.51	0
17.91	0
18.04	0
18.3	1
18.92	0
19.32	0
21.68	0
22.11	0
23.03	0
28.12	0
28.49	0
32.99	0
36.7	0
39.13	0
46.88	0
48.79	0
49.02	0
49.91	0
68.4	0
80.2	0
84.54	1
92.98	0
109.87	0
129.48	1
161.91	0
172.85	0
0		0
0		0
0		0
0		0
0.07		0
7.62		0
9.76		0
10.35		0
10.35		0
12.22		0
13.5		0
16.3		0
18.99		0
20.17		0
20.34		0
25		0
28.22		1
29.7		0
35.65		0
38.01		0
39.92		0
41.04		0
42.25		1
43.66		0
44.75		0
46.16		0
51.35		1
63.38		0
72.51		1
82.1		0
82.79		1
102.7		1
0	0
0.33	0
0.33	0
0.33	0
1.71	0
4.4	0
5.85	0
8.38	1
8.97	0
9.99	1
9.99	0
11.99	0
13.01	0
17.28	0
17.51	0
17.94	0
18.33	1
18.96	0
21.52	0
21.68	0
23.06	0
24.7	0
26.02	1
29.96	0
35.28	0
35.64	0
37.71	0
39.13	0
42.97	0
47.21	0
48.42	0
49.9	0
52.92	0
53.84	0
53.88	0
58.9	1
61.63	0
63.04	0
68.4	0
69.91	0
74.08	0
77.92	0
80.22	0
81.37	0
84.53	1
97.6	0
102.23	0
108.64	0
111.99	1
129.47	1
129.99	0
161.93	0
263.07	0
0		0
0		0
0.99		0
11.76		0
12.65		0
15.01		0
16.46		0
17.02		0
19.02		0
19.55		0
20.37		0
22.8		0
23.88		0
25		0
28.25		1
28.94		0
33.71		0
35.45		0
38.27		0
42.25		1
44.78		0
50.2		0
51.35		1
53.02		0
55.58		0
61.89		1
65.05		0
72.17		0
72.5		1
77.69		0
81.77		0
82.79		1
93.82		0
95.93		0
98.19		0
98.85		0
98.92		0
102.69		1
121.85		0

## Sheet: Fig 1J
Colorectal (TCGA, Pancancer)
Overall Survival (Months)	MLH1 low	MLH1 high
0	1
0	0
0	0
0	0
0	0
0.920538	0
0.986291	0
0.986291	0
1.01917	0
1.01917	0
1.01917	0
1.01917	0
1.9397	1
2.00546	0
3.02462	1
5.65473	1
6.18075	1
6.96979	0
7.98895	0
10.0602	1
10.8821	1
12.1643	0
12.6245	0
12.9533	0
12.9862	0
13.3478	0
13.9396	0
13.9724	0
14.0382	0
15.0245	0
15.945	0
16.1423	0
16.5697	1
17.03	0
17.9505	0
19.0354	1
19.0354	0
19.0354	0
19.3313	0
19.9559	0
19.9888	0
21.1395	1
21.4354	0
22.0272	1
22.06	0
22.0929	0
23.0463	0
23.9997	0
24.3943	0
24.5915	0
25.0518	0
25.0847	0
26.0052	0
26.1696	0
27.0901	0
31.0024	0
31.2983	0
32.6133	1
32.9421	0
33.0079	0
33.5339	0
35.8023	0
37.0188	1
38.0708	1
38.564	0
49.4132	1
51.32	0
53.6213	0
61.9719	0
70.1581	1
79.6923	0
83.2429	1
85.4785	0
135.648	0
0		0
0		0
0		0
1.01917		0
1.41368		1
1.54519		0
2.00546		1
5.88487		1
8.02183		0
8.35059		0
8.44922		0
10.0602		1
11.9012		0
11.9999		0
11.9999		0
12.4601		0
13.019		0
13.0519		0
13.9396		0
13.9724		0
14.0053		0
14.9259		0
15.0245		0
15.6163		0
15.8464		0
16.4053		0
17.03		0
17.556		0
17.8519		0
18.2793		0
19.0683		0
19.9888		0
20.0217		0
20.0546		1
20.1203		0
20.9094		0
21.008		0
24.3614		0
24.5258		0
25.0189		0
25.0518		0
26.4655		0
27.0244		0
27.4189		0
29.0627		0
31.0024		0
31.0024		0
32.0216		0
32.1859		0
32.449		0
32.975		0
33.1722		0
33.9941		0
37.0188		0
37.0516		0
38.1366		0
38.2023		1
43.0351		0
46.9146		0
47.4406		0
49.9063		1
52.9967		0
56.0871		0
58.3884		0
60.1308		0
63.9774		0
117.073		0
124.273		0

## Sheet: Fig S1A
Fig 1B		% Rescue
	Replicates	DMSO	Mirin
	Exp#1	0	58.9744
	Exp#2	0	66.6667
	Exp#3	0	53.8462
	Exp#4	0	25

## Sheet: Fig S1E
C94	PValue	Fold Enrichment		C54	PValue	Fold Enrichment		C91	PValue	Fold Enrichment		C26	PValue	Fold Enrichment		C35	PValue	Fold Enrichment		C11	PValue	Fold Enrichment		C7	PValue	Fold Enrichment		C58	PValue	Fold Enrichment		C25	PValue	Fold Enrichment		C53	PValue	Fold Enrichment		C70	PValue	Fold Enrichment		C36	PValue	Fold Enrichment		C6	PValue
mmu03450:Non-homologous end-joining	0.00142707	3.38711		mmu00730:Thiamine metabolism	0.0995571	5.26781		mmu03450:Non-homologous end-joining	0.000492431	3.94118		mmu00670:One carbon pool by folate	2.20185e-05	4.15524		mmu03450:Non-homologous end-joining	0.000225309	3.69529		mmu00670:One carbon pool by folate	1.79633e-05	3.75608		mmu00670:One carbon pool by folate	7.94721e-05	3.63856		mmu00670:One carbon pool by folate	3.61291e-06	4.98714		mmu00670:One carbon pool by folate	2.39605e-06	5.19516		mmu03450:Non-homologous end-joining	0.00131164	3.42855		mmu00670:One carbon pool by folate	1.47091e-05	3.8271		mmu00670:One carbon pool by folate	1.38456e-05	4.35648		mmu03450:Non-homologous end-joining	0.000747301
mmu00670:One carbon pool by folate	6.0532e-05	3.3475		mmu00670:One carbon pool by folate	1.24072e-06	4.80572		mmu00670:One carbon pool by folate	1.21832e-05	3.89509		mmu03450:Non-homologous end-joining	0.00135198	4.04869		mmu00670:One carbon pool by folate	7.32338e-05	3.28686		mmu03450:Non-homologous end-joining	0.0040163	3.37825		mmu03450:Non-homologous end-joining	0.00301616	3.54526		mmu00061:Fatty acid biosynthesis	0.00491664	3.94815		mmu00790:Folate biosynthesis	0.0145497	3.79646		mmu00670:One carbon pool by folate	0.000329742	3.1278		mmu03450:Non-homologous end-joining	0.003595	3.44213		mmu03450:Non-homologous end-joining	0.00101118	4.24477		mmu00670:One carbon pool by folate	2.28393e-05
mmu00061:Fatty acid biosynthesis	0.00273625	3.14517		mmu00061:Fatty acid biosynthesis	0.00158772	4.01357		mmu03030:DNA replication	1.49808e-07	3.41569		mmu03460:Fanconi anemia pathway	6.60516e-08	3.22506		mmu03050:Proteasome	1.74499e-09	3.09583		mmu03030:DNA replication	2.78854e-07	3.29379		mmu03460:Fanconi anemia pathway	7.15197e-09	3.16293		mmu03450:Non-homologous end-joining	0.0172161	3.64445		mmu00061:Fatty acid biosynthesis	0.0204143	3.52529		mmu03460:Fanconi anemia pathway	2.42038e-10	3.10736		mmu03030:DNA replication	2.02561e-07	3.35607		mmu00061:Fatty acid biosynthesis	0.00177099	3.94158		mmu00061:Fatty acid biosynthesis	0.00146003
mmu03460:Fanconi anemia pathway	1.08667e-08	2.87794		mmu03430:Mismatch repair	7.16596e-05	3.83113		mmu03430:Mismatch repair	9.2871e-05	3.36394		mmu00790:Folate biosynthesis	0.0357178	3.03652		mmu00061:Fatty acid biosynthesis	0.00309275	3.0882		mmu04122:Sulfur relay system	0.0222575	3.29379		mmu00061:Fatty acid biosynthesis	0.0228823	2.88052		mmu05217:Basal cell carcinoma	9.48546e-07	3.21701		mmu00450:Selenocompound metabolism	0.0119514	3.38704		mmu00061:Fatty acid biosynthesis	0.0121261	2.82991		mmu04122:Sulfur relay system	0.0205937	3.35607		mmu05217:Basal cell carcinoma	1.02042e-07	3.19341		mmu03030:DNA replication	4.09214e-07
mmu03430:Mismatch repair	0.00187535	2.66863		mmu03030:DNA replication	2.0401e-07	3.81289		mmu03460:Fanconi anemia pathway	2.69993e-10	3.34872		mmu03030:DNA replication	7.76192e-05	3.0076		mmu04122:Sulfur relay system	0.0382977	2.88232		mmu03460:Fanconi anemia pathway	6.63557e-10	3.22921		mmu05217:Basal cell carcinoma	7.45643e-07	2.77384		mmu03460:Fanconi anemia pathway	2.72329e-05	2.94176		mmu05217:Basal cell carcinoma	4.76372e-07	3.3512		mmu03430:Mismatch repair	0.00168956	2.70128		mmu00061:Fatty acid biosynthesis	0.00609126	3.19626		mmu00790:Folate biosynthesis	0.0296703	3.18358		mmu03430:Mismatch repair	0.000168185
mmu03030:DNA replication	4.3999e-05	2.65593		mmu03450:Non-homologous end-joining	0.0057274	3.78202		mmu00061:Fatty acid biosynthesis	0.00550337	3.25304		mmu03430:Mismatch repair	0.00318535	2.99051		mmu03460:Fanconi anemia pathway	1.68004e-08	2.82581		mmu03050:Proteasome	1.93835e-08	3.1718		mmu00450:Selenocompound metabolism	0.0180382	2.71108		mmu03430:Mismatch repair	0.0155193	2.87138		mmu03460:Fanconi anemia pathway	6.16231e-05	2.90318						mmu03460:Fanconi anemia pathway	2.50098e-09	3.18059		mmu04320:Dorso-ventral axis formation	0.00160244	3.03501		mmu03460:Fanconi anemia pathway	1.15574e-09
mmu00450:Selenocompound metabolism	0.0123435	2.59014		mmu03460:Fanconi anemia pathway	5.00661e-10	3.71845		mmu00790:Folate biosynthesis	0.0161795	3.06536		mmu03440:Homologous recombination	0.00167519	2.81963		mmu03030:DNA replication	1.28619e-05	2.74507		mmu03430:Mismatch repair	0.000686554	2.99435		mmu03430:Mismatch repair	0.0079288	2.61866		mmu00532:Glycosaminoglycan biosynthesis - chondroitin sulfate / dermatan sulfate	0.0326609	2.76371		mmu00532:Glycosaminoglycan biosynthesis - chondroitin sulfate / dermatan sulfate	0.0272613	2.87898						mmu03050:Proteasome	7.38438e-08	3.10747		mmu03460:Fanconi anemia pathway	2.94751e-06	2.9755		mmu04122:Sulfur relay system	0.0976926
mmu05217:Basal cell carcinoma	1.1547e-06	2.53685		mmu00790:Folate biosynthesis	0.0276175	3.24173		mmu03050:Proteasome	2.75223e-07	3.03617		mmu00061:Fatty acid biosynthesis	0.0488039	2.81963		mmu03430:Mismatch repair	0.00219194	2.62029		mmu00790:Folate biosynthesis	0.0192514	2.95597						mmu04512:ECM-receptor interaction	1.89848e-06	2.60219		mmu03030:DNA replication	0.00209904	2.82023						mmu03430:Mismatch repair	0.000581058	3.05098		mmu04340:Hedgehog signaling pathway	0.00456893	2.87407		mmu05217:Basal cell carcinoma	2.91305e-06
				mmu05217:Basal cell carcinoma	6.49158e-06	2.86153		mmu04122:Sulfur relay system	0.0816913	2.84641		mmu05217:Basal cell carcinoma	4.74439e-06	2.80222		mmu00790:Folate biosynthesis	0.0358298	2.5867		mmu00061:Fatty acid biosynthesis	0.0286031	2.74483						mmu04320:Dorso-ventral axis formation	0.0312408	2.52682		mmu03020:RNA polymerase	0.00737883	2.74189						mmu00790:Folate biosynthesis	0.0176055	3.01186		mmu00450:Selenocompound metabolism	0.0271098	2.84025		mmu04320:Dorso-ventral axis formation	0.00306833
				mmu00260:Glycine, serine and threonine metabolism	0.000797252	2.6339		mmu05217:Basal cell carcinoma	9.40103e-07	2.74099		mmu00450:Selenocompound metabolism	0.033501	2.70905		mmu05217:Basal cell carcinoma	4.11656e-07	2.57986		mmu05217:Basal cell carcinoma	1.8942e-06	2.64316										mmu04320:Dorso-ventral axis formation	0.0255414	2.63221						mmu05217:Basal cell carcinoma	3.09636e-07	2.79673		mmu03430:Mismatch repair	0.00914614	2.82181
				mmu04320:Dorso-ventral axis formation	0.0187766	2.52855		mmu00450:Selenocompound metabolism	0.0192088	2.67897		mmu03410:Base excision repair	0.00120081	2.63165																		mmu03430:Mismatch repair	0.0425548	2.61726						mmu00270:Cysteine and methionine metabolism	6.46244e-05	2.65689
				mmu03440:Homologous recombination	0.0125682	2.50848						mmu04320:Dorso-ventral axis formation	0.00854165	2.63165																										mmu00450:Selenocompound metabolism	0.0210685	2.63221
Brca2ko/ko-r mESCs are labelled as C94, C54, C91, C26, C35, C11, C7, C58, C25, C53, C70, C36, C6, C3, C69, C45, C55, C12
[truncated: 16 more columns]

## Sheet: Fig S1I
	Normalized Cell viability
Replicates	Contro1 siRNA	Mlh3 siRNA	Pms2 siRNA	Mlh3+Pms2 siRNA
#1	0.946154	1.16538	1.07308	1.44231
#2	1.15385	1.2	0.842308	0.980769
#3	0.9	1.2	0.923077	1.03846

## Sheet: Fig S1H
	Normalized mRNA expression
	Brca2ko/ko-r #1			Brca2ko/ko-r #2			Brca2ko/ko-r #3			Brca2cko/ko-mi
	#1	#2	#3	#1	#2	#3	#1	#2	#3	#1	#2	#3
Control siRNA	1.09866	1.06242	0.838923	1.00432	0.93602	1.05966	1.07113	0.970774	0.958099	1.069	0.918607	1.0124
Mlh1 siRNA	0.50058	0.498859	0.478856	0.636108	0.592485	0.559467	0.648119	0.59278	0.743622	0.435359	0.433084	0.398884
Control siRNA	0.988823	1.05215	0.95903	1.09166	0.962746	0.945596	1.01441	0.974263	1.01133	1.00829	1.008	0.983711
Msh2 siRNA	0.645416	0.667914	0.63682	0.629771	0.675837	0.585519	0.600071	0.592131	0.621254	0.534305	0.533348	0.526343

[truncated: 97 more sheets: Fig S2C, Fig S2E, Fig. S2F, Fig. S3A, Fig. S3B, Fig. S3C, Fig. S3D, Fig. S3E, Fig. S3F, Fig. S3G, Fig. S3H, Fig. S3I, Fig. S3J, Fig. S3K, Fig. S3L, Fig. S3M, Fig. S3N, Fig. S3O, Fig 2A, Fig 2B …]
